# Supplementary material for: Predicting Culex pipiens/restuans Population Dynamics Using a Weather-Driven Dynamic Compartmental Population Model
Source: Insects. 2023 Mar 17;14(3):293. doi: 10.3390/insects14030293 (PMC10056620; doi:10.3390/insects14030293)
Supplement: Supplementary file 1 [file insects-14-00293-s001.zip]

Archive with 1 entries (1 files):
- insects-2283732-supplementary.pdf
